# Supplementary material for: ORY-1001 Delays Retinal Photoreceptor Degeneration in rd10 Mice by Inhibiting H3K4me2 Demethylation
Source: Biology (Basel). 2026 Jan 13;15(2):132. doi: 10.3390/biology15020132 (PMC12837531; doi:10.3390/biology15020132)
Supplement: Supplementary file 1 [file biology-15-00132-s001.zip]

Archive with 1 entries (1 files):
- biology-4021246-SI.pdf
